# Supplementary material for: NRRS: a re-tracing strategy to refine neuron reconstruction
Source: Bioinform Adv. 2023 May 18;3(1):vbad054. doi: 10.1093/bioadv/vbad054 (PMC10199312; doi:10.1093/bioadv/vbad054)
Supplement: vbad054_Supplementary_Data [file vbad054_supplementary_data.zip]

Archive with 3 entries (2 files):
- vbad054_Supplementary_Data/
- vbad054_Supplementary_Data/NRRS_supplementary0612.pdf
- vbad054_Supplementary_Data/refinement_figures0612.rar
